# Supplementary material for: DABCO Derived Nitrogen-Doped Carbon Nanotubes for Oxygen Reduction Reaction (ORR) and Removal of Hexavalent Chromium from Contaminated Water
Source: Materials (Basel). 2021 May 27;14(11):2871. doi: 10.3390/ma14112871 (PMC8199063; doi:10.3390/ma14112871)
Supplement: Supplementary file 1 [file materials-14-02871-s001.zip]

Archive with 1 entries (1 files):
- materials-1232326-supplementary.pdf
